# Supplementary material for: Evaluation of pharmacokinetic interactions of amoxicillin with ranitidine in healthy human volunteers of Karachi, Pakistan
Source: PLoS One. 2022 May 24;17(5):e0267791. doi: 10.1371/journal.pone.0267791 (PMC9128966; doi:10.1371/journal.pone.0267791)
Supplement: S1 File — (XLSX) [file pone.0267791.s001.xlsx]

## Sheet: AMO
__________________________________________________________________________________________________________________________________________________________
____________________________________________________________________________________________________________________________________________________________________
__________________________________________________________________________________________________________________________________________________________________________

## Sheet: Sheet5
																																						2.505	0.3115	0.078
																																						2.521	0.3123	0.079
																																								0.0779
																																					19.776	2.468	0.3112	0.0741
																																					19.913	2.479	0.313	0.075
																																					20.012	2.501	0.3017	0.0776
																																					20.095	2.498	0.312	0.0778
																																				Mean	5.31973	0.998133	0.124113	0.03596
																																				SD	0.137247	0.0190018	0.00425178	0.00178872
																																				Precision	2.57996	1.90373	3.42573	4.9742
																																				Accuracy	#DIV/0!	#DIV/0!	#DIV/0!	#DIV/0!
																										20	313163	7.6281	15698	19.9497
																										10	158937	7.6281	15698	10.1251
																										5	77890	7.6281	15698	4.96226
																										2.5	39187.7	7.6281	15698	2.49683
																										1.25	19571.3	7.6281	15698	1.24723
																										0.6125	9542.33	7.6281	15698	0.608355
																										0.3125	4795	7.6281	15698	0.305939
																										0.1562	2342.33	7.6281	15698	0.149698
																										0.078	1135.67	7.6281	15698	0.0728306

## Sheet: S1 TABLE
	S1 TABLE
	DEMOGRAPHIC FEATURES OF HEALTHY VOLUNTEERS AND SEQUENCE OF DOSAGE FORM ADMINSTRATION
	S.No.	Volunteer code	Sequence	Age(Yrs)	Weight(Kg)	Height(ft.in)	Blood Pressure	Blood Pressure
							Phase I	Phase II
	1	V1	R*A*	24	68	5.8	120/70	120/75
	2	V2	AR	22	60	5.8	120/80	110/70
	3	V3	RA	23	58	5.4	115/70	115/75
	4	V4	AR	23	64	5.11	110/75	120/80
	5	V5	RA	28	72	5.9	120/75	120/80
	6	V6	AR	21	55	5.5	110/65	115/65
	7	V7	RA	26	67	5.7	115/70	120/70
	8	V8	AR	25	70	5.11	100/65	110/75
	9	V9	RA	23	67	5.4	120/80	115/75
	10	V10	AR	24	74	5.7	120/70	120/70
	11	V11	RA	21	57	5.5	115/75	120/80
	12	V12	AR	22	60	5.11	110/70	120/75
	Mean			23.5	64.3333	5.5025
	SD			2.06706	6.25712	0.285438
	A*: Amoxicillin
	R*: Amoxicillin with Ranitidine

## Sheet: S2 TABLE
	S2 TABLE
	SEQUENCE OF CROSSOVER STUDY DESIGN IN TWO WAY MANNER
	Study Groups	Volunteer code	Phase 1 treatment	Phase 2 treatment	Washout period	Sequence
	1	V1, V3, V5, V7, V9, V11	R*	A*	14 days	RA
	2	V2, V4, V6, V8, V10, V12	A*	R*		AR
	A*: Amoxicillin
	R*: Amoxicillin with Ranitidine

## Sheet: S3 TABLE
	S3 TABLE
	Standard calibration curve of amoxicillin for linearity, accuracy and precision in plasma
	Conc.(μg/mL)	Sample 1	Sample 2	Sample 3	mean	SD	%CV
	25	311626	312547	311068	311747	746.888	0.239581
	12.5	158513	158889	158504	158635	219.728	0.138511
	6.25	78725	78016	78687	78476	398.825	0.508212
	2.5	36786	37843	36821	37150	600.411	1.61618
	3.125	19327	19422	19939	19562.7	329.357	1.6836
	1.5625	9381	9427	9866	9558	267.726	2.80106
	0.7812	4684	4711	4782	4725.67	50.6195	1.07116
	0.39	2215	2259	2410	2294.67	102.276	4.45711
	0.097	1121	1146	1229	1165.33	56.5361	4.8515

## Sheet: S4 TABLE
	S4 TABLE
	STANDARD CALIBRATION CURVE OF RANITIDINE FOR LINEARITY, ACCURACY AND PRECISION IN PLASMA
	Conc.(μg/mL)	Sample1	Sample2	Sample3	Mean	SD	% CV
	25	885350	884853	884732	884978	327.509	0.0370076
	12.5	440736	440678	440457	440624	147.222	0.0334122
	6.25	244276	244574	244134	244328	224.562	0.09191
	3.125	132964	132543	132678	132728	214.966	0.161959
	1.5625	61396	61214	61265	61291.7	93.8847	0.153177
	0.7812	33139	33176	33123	33146	27.1846	0.0820146
	0.39	19298	19378	19236	19304	71.1899	0.368783
	0.195	12647	12686	12565	12632.7	61.7603	0.488894
	0.097	9664	9644	9565	9624.33	52.3482	0.543915
	0.048	9364	9378	9236	9326	78.256	0.839116
	0.039	Nil	Nil	Nil	Nil	Nil	Nil
				Conc.(μg/mL)	Peak Area
				25	884978
				12.5	440624
				6.25	244328
				3.125	132728
				1.5625	61291.7
				0.7812	33146
				0.39	19304
				0.195	12632.7
				0.097	9624.33
				0.048	9326

## Sheet: S5 TABLE
	S5 TABLE
	CHARACTERSTICS OF BIOANALYTICAL METHOD VALIDATION
	Amoxicillin concentration	Intraday Analysis (n=5)			Interday Analysis (n=5)
	(µg/mL)
		Mean ± SD	Precision	% accuracy	Mean ± SD	Precision	% accuracy
	12.5	12.385±0.113	0.914	99.076	12.494±0.081	0.648	99.95
	2.5	2.485±0.038	1.56	99.388	2.485±0.029	1.181	99.43
	0.1	0.100±0.0019	1.943	100.6	0.098±0.0005	0.555	98.6
	Coefficient of regression 0.999 (0.9918x+0.0029)
	Ranitidine	Intraday Analysis (n=5)			Interday Analysis (n=5)
	concentration
	(µg/mL)	Mean ± SD	Precision	% Accuracy	Mean ± SD	Precision	% Accuracy
	10	9.90 ± 0.17	1.723	99.001	9.714±0.027	0.281	97.142
	5	4.90 ± 0.083	1.698	98.144	4.854±0.038	0.794	97.092
	0.1562	0.155±0.001	0.754	99.281	0.154±0.0005	0.327	99.154
	Coefficient of regression 0.999 (0.984x )

## Sheet: S6 TABLE
	S6 TABLE
	FREEZE THAW, LONG TERM STABILITY AND ANALYTICAL RECOVERY PROTOCOL OF VALIDATED METHOD
		Freeze and thaw stability		Long term Stability		Analytical Recovery
	Amoxicillin concentration	12.5	0.1	12.5	0.1	12.5	0.1
	(µg/mL)
	Mean ± SD	12.49±0.04	0.097±0.001	12.361±0.186	0.098±0.001	12.494±0.01	0.099±0.001
	Precision	0.34	1.26	1.507	1.249	0.1115	1.823
	% Recovery	99.75	100	98.88	98	99.95	99.6
		Freeze and thaw stability		Long term Stability		Analytical Recovery
	Ranitidine	10	0.156	10	0.156	10	0.156
	concentration
	(µg/mL)
	Mean ± SD	9.806±0.05	0.154±0.001	9.804±0.093	0.155±0.0005	9.868±0.04	0.155±0.0002
	Precision	0.569	0.738	0.951	0.352	0.448	0.133
	% Recovery	98.06	98.97	98.048	99.615	98.68	99.46

## Sheet: S7 TABLE
	S7 TABLE
	Concentration Vs. Time profile of Amoxicillin 250 mg capsules in 12 Healthy Human Volunteers
	Time(hrs)	Concentrations (μg/mL)												Mean	SD
		V1	V2	V3	V4	V5	V6	V7	V8	V9	V10	V11	V12
	0.5	0.3873	0.3224	0.2924	0.3571	0.2813	0.2982	0.3791	0.2798	0.4065	0.3076	0.2974	0.4432	0.337692	0.0550405
	1	2.4266	2.3929	2.3818	2.4027	2.3942	2.3719	2.4563	2.4063	2.4614	2.3964	2.369	2.425	2.40704	0.0300046
	1.5	2.893	2.6833	2.8251	2.7108	2.7926	2.7044	2.9121	2.7898	2.8055	2.8387	2.6547	2.8137	2.78531	0.0814397
	2	3.2054	3.0735	3.2848	2.9634	3.1082	2.891	3.2167	2.9176	3.1167	3.2632	2.9865	3.1059	3.09441	0.133046
	3	2.786	2.9015	2.8609	2.7325	2.6939	2.7805	2.7676	2.775	2.7254	2.8713	2.8607	2.7065	2.78848	0.0697786
	4	1.7981	1.7149	1.8382	1.6979	1.6992	1.6852	1.8153	1.7403	1.7839	1.8096	1.7154	1.7324	1.75253	0.05335
	6	0.8261	0.759	0.7123	0.7166	0.7189	0.7124	0.7926	0.6892	0.7725	0.7029	0.7053	0.7531	0.738408	0.0420188
	8	0.2137	0.2278	0.2544	0.2181	0.2323	0.2197	0.2057	0.2305	0.2136	0.2311	0.2145	0.2169	0.223192	0.0129173
	10	0.1143	0.1209	0.1279	0.1197	0.1165	0.1163	0.1213	0.1089	0.1187	0.1236	0.1216	0.1238	0.119458	0.0049979

## Sheet: S8 TABLE
	S8 TABLE
	Compartmental Pharmacokinetic Analysis of Amoxicillin 250 mg Capsules
	Volunteer	Ka	Kel	Cmax calc	Tmax calc	AUC	Vc	Cl	T1/2 Ka	T1/2 Kel
	code	hr-1	hr-1	μg/mL	hr	μg/mL.hr	L	L/hr	hr	hr
	A1	0.713298	0.632445	3.19832	1.91237	12.9596	30.5017	19.2907	0.971749	1.09598
	A2	0.721	0.621477	3.10463	1.93695	12.7262	31.6094	19.6445	0.976708	1.11532
	A3	0.696223	0.6326	3.21125	1.93491	13.0084	31.6888	19.2183	0.978	1.07079
	A4	0.702917	0.643052	3.02635	1.90852	12.2441	31.7518	20.418	0.986101	1.0779
	A5	0.722	0.6482	3.1134	1.882	12.3559	32.0757	20.2332	0.9646	1.094
	A6	0.695489	0.651674	3.02574	1.91737	12.2214	31.3899	20.456	0.996634	1.06364
	A7	0.722	0.631205	3.1837	1.8995	12.9198	30.6559	19.3501	0.950929	1.09813
	A8	0.720041	0.641046	3.07449	1.90762	12.315	31.6678	20.3005	0.96265	1.08128
	A9	0.745	0.633	3.13617	1.89537	12.7059	33.0723	19.6758	0.9496	1.16508
	A10	0.706165	0.632	3.1353	1.91098	13.0016	30.1436	19.2284	0.981565	1.05057
	A11	0.694	0.631935	3.03658	1.94182	12.4529	31.7686	20.0757	0.995395	1.09686
	A12	0.724711	0.631324	3.11473	1.88823	12.537	31.5859	19.9409	0.956446	1.09793
	Mean	0.71357	0.63583	3.11339	1.9113	12.6206	31.4926	19.8193	0.972531	1.09229
	SD	0.0151669	0.00847915	0.064302	0.0190452	0.304228	0.773578	0.477522	0.0160374	0.0290517
	%CV	2.1255	1.33356	2.06534	0.99645	2.41056	2.45638	2.40937	1.64904	2.65971
	Min.	0.695489	0.58182	3.02574	1.882	12.2214	29.1436	19.2183	0.842646	1.05057
	Max.	0.822584	0.659783	3.26353	1.94182	13.0084	33.0723	20.418	0.996634	1.19134

[truncated: 16 more sheets: S9 TABLE, S10 TABLE, S11 TABLE, S12 TABLE, Sheet17, Sheet15, Sheet7, Sheet8, Sheet9, Sheet10, Sheet11, Sheet12, Sheet13, Sheet14, Sheet, Sheet6]
